# Supplementary material for: From manganese mineral evolution history to atmospheric oxygen reconstruction
Source: Natl Sci Rev. 2026 Apr 17;13(11):nwag230. doi: 10.1093/nsr/nwag230 (PMC13251890; doi:10.1093/nsr/nwag230)
Supplement: nwag230_Supplemental_Files [file nwag230_supplemental_files.zip]

Archive with 2 entries (2 files):
- Li et al. Revised Supplementary Materials.pdf
- Supplementary Video Distribution of Mn mineral species over the past 545 Ma.mp4
